# Supplementary material for: Deciphering the Language of Intestinal Microbiota Associated with Sepsis, Organ Failure, and Mortality in Patients with Alcohol-Related Acute-on-Chronic Liver Failure (ACLF): A Pioneer Study in Latin America
Source: Microorganisms. 2025 May 15;13(5):1138. doi: 10.3390/microorganisms13051138 (PMC12113797; doi:10.3390/microorganisms13051138)
Supplement: Supplementary file 1 [file microorganisms-13-01138-s001.zip]

Archive with 1 entries (1 files):
- microorganisms-3594965-supplementary.pdf
